# Supplementary material for: LiDy(PO3)4
Source: Acta Crystallogr Sect E Struct Rep Online. 2008 Jun 13;64(Pt 7):i45. doi: 10.1107/S1600536808016875 (PMC2961678; doi:10.1107/S1600536808016875)
Supplement: Supplementary file 1 [file e-64-00i45-sup1.cif]

##############################################################################
###                                                                        ###
###        Electronic paper (Acta Crystallographica Section E)             ###
###                                                                        ###
##############################################################################
#                                                                            #
# This CIF contains the data in a paper accepted for publication in Acta     #
# Crystallographica Section E. It conforms to the requirements of Notes      #
# for Authors for Section E, and has been peer reviewed under the auspices   #
# of the IUCr Commission on Journals.                                        #
#                                                                            #
# Full details of the Crystallographic Information File format               #
# are given in the paper "The Crystallographic Information File (CIF):       #
# a New Standard Archive File for Crystallography" by S. R. Hall, F. H.      #
# Allen and I. D. Brown [Acta Cryst. (1991), A47, 655-685].                  #
#                                                                            #
# The current version of the core CIF dictionary is obtainable from          #
# ftp://ftp.iucr.org/pub/cif_core.dic. The current version number is 2.4.    #
#                                                                            #
# Software is freely available for graphical display of the structure(s) in  #
# this CIF.  For information consult the CIF home page http://www.iucr.org/  #
# cif/home.html                                                              #
#                                                                            #
# This file may be used for bona fide research purposes within the           #
# scientific community so long as proper attribution is given to the journal # 
# article from which it was obtained.                                        #
#                                                                            #
##############################################################################
                                             
data_I
_audit_creation_method     SHELXL-97
_publ_contact_author_name     "Professor Mokhtar, F\'erid"
_publ_contact_author_address
;
Unit\'e des Mat\'eriaux de Terres Rares
Centre National de Recherches en Sciences des Mat\'eriaux
BP 95, 2050 Hammam-Lif
Tunisie
;
_publ_contact_author_email     mokhtar.ferid@inrst.rnrt.tn
_publ_contact_author_fax     '216 71 43 09 34'
_publ_contact_author_phone     '216 71 43 04 70'
_publ_section_title
;
LiDy(PO~3~)~4~
;
loop_
    _publ_author_name
    _publ_author_address
    'Chehimi-Moumen, Fathia'
;
Laboratoire d'Application de la Chimie aux Ressources et
substances naturelles et a l'environnement
Facult\'e des sciences de Bizerte
7021 Zarzouna
Tunisia
;
    "F\'erid, Mokhtar"
;
Unit\'e des Mat\'eriaux de Terres Rares
Centre National de Recherches en Sciences des Mat\'eriaux
BP 95, 2050 Hammam-Lif
Tunisia
;
_publ_section_synopsis     .
_chemical_name_systematic
;
lithium dysprosium polyphosphate
;
_chemical_name_common     'Lithium dysprosium polyphosphate'
_chemical_formula_moiety     ?
_chemical_formula_sum     'Dy Li O12 P4'
_chemical_formula_iupac     'Li Dy (P1 O3)4'
_chemical_formula_weight     485.32
_chemical_melting_point     ?
_symmetry_cell_setting     'Monoclinic'
_symmetry_space_group_name_H-M     'C 1 2/c 1 '
_symmetry_space_group_name_Hall     '-C 2yc'
loop_
    _symmetry_equiv_pos_as_xyz
    'x, y, z'
    '-x, y, -z+1/2'
    'x+1/2, y+1/2, z'
    '-x+1/2, y+1/2, -z+1/2'
    '-x, -y, -z'
    'x, -y, z-1/2'
    '-x+1/2, -y+1/2, -z'
    'x+1/2, -y+1/2, z-1/2'
_cell_length_a     16.2690(10)
_cell_length_b     7.0236(3)
_cell_length_c     9.5781(8)
_cell_angle_alpha     90.00
_cell_angle_beta     126.106(3)
_cell_angle_gamma     90.00
_cell_volume     884.24(10)
_cell_formula_units_Z     4
_cell_measurement_reflns_used     1631
_cell_measurement_theta_min     0.703
_cell_measurement_theta_max     27.878
_cell_measurement_temperature     295(2)
_exptl_crystal_description     'block'
_exptl_crystal_colour     'colourless'
_exptl_crystal_size_max     0.10
_exptl_crystal_size_mid     0.09
_exptl_crystal_size_min     0.08
_exptl_crystal_density_diffrn     3.646
_exptl_crystal_density_meas     ?
_exptl_crystal_density_method     'not measured'
_exptl_crystal_F_000     900
_exptl_absorpt_coefficient_mu     9.243
_exptl_absorpt_correction_type     analytical
_exptl_absorpt_process_details     '(de Meulenaer & Tompa, 1965)'
_exptl_absorpt_correction_T_min     0.42
_exptl_absorpt_correction_T_max     0.45
_exptl_special_details
;
;
_diffrn_ambient_temperature     295(2)
_diffrn_radiation_type     MoK\a
_diffrn_radiation_wavelength     0.71073
_diffrn_radiation_source     'fine-focus sealed tube'
_diffrn_radiation_monochromator     graphite
_diffrn_measurement_device_type     'Nonius KappaCCD'
_diffrn_measurement_method     '\f & \w'
_diffrn_detector_area_resol_mean     ?
_diffrn_reflns_number     3313
_diffrn_reflns_av_R_equivalents     0.0797
_diffrn_reflns_av_sigmaI/netI     0.0737
_diffrn_reflns_theta_min     3.60
_diffrn_reflns_theta_max     27.73
_diffrn_reflns_theta_full     27.73
_diffrn_measured_fraction_theta_max     0.99
_diffrn_measured_fraction_theta_full     0.99
_diffrn_reflns_limit_h_min     -21
_diffrn_reflns_limit_h_max     20
_diffrn_reflns_limit_k_min     -9
_diffrn_reflns_limit_k_max     7
_diffrn_reflns_limit_l_min     -12
_diffrn_reflns_limit_l_max     9
_diffrn_standards_number     0
_diffrn_standards_interval_count     ?
_diffrn_standards_interval_time     ?
_diffrn_standards_decay_%     ?
_refine_special_details
;
Refinement of <i>F</i>^2^ against ALL reflections. The weighted <i>R</i>-factor
<i>wR</i> and goodness of fit <i>S</i> are based on <i>F</i>^2^, conventional
<i>R</i>-factors <i>R</i> are based on <i>F</i>, with <i>F</i> set to zero for
negative <i>F</i>^2^. The threshold expression of <i>F</i>^2^ >
\s(<i>F</i>^2^) is used only for calculating <i>R</i>-factors(gt) <i>etc</i>.
and is not relevant to the choice of reflections for refinement.
<i>R</i>-factors based on <i>F</i>^2^ are statistically about twice as large
as those based on <i>F</i>, and <i>R</i>- factors based on ALL data will be
even larger.
;
_reflns_number_total     1021
_reflns_number_gt     858
_reflns_threshold_expression     'I>2\s(I)'
_refine_ls_structure_factor_coef     Fsqd
_refine_ls_matrix_type     full
_refine_ls_R_factor_all     0.0491
_refine_ls_R_factor_gt     0.0384
_refine_ls_wR_factor_gt     0.0827
_refine_ls_wR_factor_ref     0.0871
_refine_ls_goodness_of_fit_ref     0.950
_refine_ls_restrained_S_all     0.950
_refine_ls_number_reflns     1021
_refine_ls_number_parameters     83
_refine_ls_number_restraints     0
_refine_ls_weighting_scheme     calc
_refine_ls_weighting_details
                 'calc w=1/[\s^2^(Fo^2^)+(0.0468P)^2^] where P=(Fo^2^+2Fc^2^)/3'
_atom_sites_solution_primary     direct
_atom_sites_solution_secondary     difmap
_refine_ls_shift/su_max     ?
_refine_ls_shift/su_max_lt     0.001
_refine_ls_shift/su_mean     '<0.001'
_refine_diff_density_max     2.260
_refine_diff_density_min     -2.129
_refine_ls_extinction_method     none
_refine_ls_extinction_coef     ?
loop_
    _atom_type_symbol
    _atom_type_description
    _atom_type_scat_dispersion_real
    _atom_type_scat_dispersion_imag
    _atom_type_scat_source
    'Dy' 'Dy' -0.1892 4.4098
                         'International Tables Vol C Tables 4.2.6.8 and 6.1.1.4'
    'Li' 'Li' -0.0003 0.0001
                         'International Tables Vol C Tables 4.2.6.8 and 6.1.1.4'
    'O' 'O' 0.0106 0.0060
                         'International Tables Vol C Tables 4.2.6.8 and 6.1.1.4'
    'P' 'P' 0.1023 0.0942
                         'International Tables Vol C Tables 4.2.6.8 and 6.1.1.4'
_computing_data_collection     'COLLECT (Nonius, 1998)'
_computing_cell_refinement     'DENZO/SCALEPACK (Otwinowski & Minor, 1997)'
_computing_data_reduction     'DENZO/SCALEPACK (Otwinowski & Minor, 1997)'
_computing_structure_solution     'SHELXS97 (Sheldrick, 2008)'
_computing_structure_refinement     'SHELXL97 (Sheldrick, 2008)'
_computing_molecular_graphics     'DIAMOND (Brandenburg, 1999)'
_computing_publication_material     'SHELXL97 (Sheldrick, 2008)'
loop_
    _atom_site_type_symbol
    _atom_site_label
    _atom_site_fract_x
    _atom_site_fract_y
    _atom_site_fract_z
    _atom_site_U_iso_or_equiv
    _atom_site_adp_type
    _atom_site_calc_flag
    _atom_site_refinement_flags
    _atom_site_occupancy
    _atom_site_disorder_assembly
    _atom_site_disorder_group
    Dy Dy1 0.5000 0.79714(6) 0.7500 0.01295(18) Uani d S 1 . .
    P P1 0.36225(14) 0.5523(2) 0.8849(2) 0.0108(4) Uani d . 1 . .
    P P2 0.35333(14) 0.1513(3) 0.8039(2) 0.0124(4) Uani d . 1 . .
    O O1 0.3870(4) 0.7158(6) 0.8178(7) 0.0148(11) Uani d . 1 . .
    O O2 0.4353(4) 0.5025(7) 1.0727(6) 0.0142(10) Uani d . 1 . .
    O O3 0.2555(4) 0.5780(7) 0.8535(7) 0.0141(11) Uani d . 1 . .
    O O4 0.3421(4) 0.3778(7) 0.7655(6) 0.0169(11) Uani d . 1 . .
    O O5 0.4287(4) 0.0852(7) 0.7730(7) 0.0147(10) Uani d . 1 . .
    O O6 0.3726(4) 0.1159(6) 0.9727(6) 0.0180(12) Uani d . 1 . .
    Li Li 0.5000 0.292(2) 0.7500 0.012(3) Uani d S 1 . .
loop_
    _atom_site_aniso_label
    _atom_site_aniso_U_11
    _atom_site_aniso_U_22
    _atom_site_aniso_U_33
    _atom_site_aniso_U_12
    _atom_site_aniso_U_13
    _atom_site_aniso_U_23
    Dy1 0.0130(3) 0.0101(3) 0.0150(3) 0.000 0.0078(2) 0.000
    P1 0.0103(9) 0.0098(9) 0.0115(9) 0.0003(6) 0.0059(8) -0.0008(6)
    P2 0.0106(10) 0.0115(9) 0.0123(9) -0.0008(7) 0.0053(8) -0.0007(7)
    O1 0.016(3) 0.013(3) 0.014(3) -0.002(2) 0.008(2) 0.0012(19)
    O2 0.008(3) 0.014(2) 0.016(3) -0.0022(19) 0.004(2) 0.001(2)
    O3 0.007(3) 0.017(3) 0.018(3) 0.0056(19) 0.007(2) 0.006(2)
    O4 0.023(3) 0.012(3) 0.012(2) 0.004(2) 0.008(2) 0.0057(19)
    O5 0.015(3) 0.016(2) 0.020(3) 0.0014(19) 0.014(2) -0.0011(19)
    O6 0.027(3) 0.008(2) 0.019(3) -0.003(2) 0.013(3) -0.0008(19)
    Li 0.015(9) 0.004(8) 0.023(9) 0.000 0.015(8) 0.000
_geom_special_details
;
All e.s.d.'s (except the e.s.d. in the dihedral angle between two l.s. planes)
are estimated using the full covariance matrix. The cell e.s.d.'s are taken
into account individually in the estimation of e.s.d.'s in distances, angles
and torsion angles; correlations between e.s.d.'s in cell parameters are only
used when they are defined by crystal symmetry. An approximate (isotropic)
treatment of cell e.s.d.'s is used for estimating e.s.d.'s involving l.s.
planes.
;
loop_
    _geom_bond_atom_site_label_1
    _geom_bond_atom_site_label_2
    _geom_bond_site_symmetry_2
    _geom_bond_distance
    _geom_bond_publ_flag
    Dy1 O6 5_667 2.288(5) ?
    Dy1 O6 6_565 2.288(5) ?
    Dy1 O1 . 2.352(5) ?
    Dy1 O1 2_656 2.352(5) ?
    Dy1 O5 2_666 2.406(5) ?
    Dy1 O5 1_565 2.406(5) ?
    Dy1 O2 6_565 2.513(5) ?
    Dy1 O2 5_667 2.513(5) ?
    Dy1 Li 1_565 3.476(14) ?
    Dy1 Li . 3.548(14) ?
    P1 O1 . 1.483(5) ?
    P1 O2 . 1.500(5) ?
    P1 O4 . 1.573(5) ?
    P1 O3 . 1.589(5) ?
    P1 Li 5_667 3.035(5) ?
    P2 O6 . 1.475(5) ?
    P2 O5 . 1.495(5) ?
    P2 O3 4_546 1.589(5) ?
    P2 O4 . 1.619(5) ?
    P2 Li . 2.896(5) ?
    O2 Li 5_667 1.992(11) ?
    O2 Dy1 5_667 2.513(5) ?
    O3 P2 4_556 1.589(5) ?
    O5 Li . 1.951(11) ?
    O5 Dy1 1_545 2.406(5) ?
    O6 Dy1 5_667 2.288(5) ?
    Li O5 2_656 1.951(11) ?
    Li O2 5_667 1.992(11) ?
    Li O2 6_565 1.992(11) ?
    Li P2 2_656 2.896(5) ?
    Li P1 5_667 3.035(5) ?
    Li P1 6_565 3.035(5) ?
    Li Dy1 1_545 3.476(14) ?
loop_
    _geom_angle_atom_site_label_1
    _geom_angle_atom_site_label_2
    _geom_angle_atom_site_label_3
    _geom_angle_site_symmetry_1
    _geom_angle_site_symmetry_3
    _geom_angle
    _geom_angle_publ_flag
    O6 Dy1 O6 5_667 6_565 149.0(2) ?
    O6 Dy1 O1 5_667 . 93.73(18) ?
    O6 Dy1 O1 6_565 . 93.71(19) ?
    O6 Dy1 O1 5_667 2_656 93.71(19) ?
    O6 Dy1 O1 6_565 2_656 93.73(18) ?
    O1 Dy1 O1 . 2_656 151.9(2) ?
    O6 Dy1 O5 5_667 2_666 74.10(17) ?
    O6 Dy1 O5 6_565 2_666 79.93(18) ?
    O1 Dy1 O5 . 2_666 136.63(17) ?
    O1 Dy1 O5 2_656 2_666 71.43(16) ?
    O6 Dy1 O5 5_667 1_565 79.93(18) ?
    O6 Dy1 O5 6_565 1_565 74.10(17) ?
    O1 Dy1 O5 . 1_565 71.43(16) ?
    O1 Dy1 O5 2_656 1_565 136.63(17) ?
    O5 Dy1 O5 2_666 1_565 65.5(2) ?
    O6 Dy1 O2 5_667 6_565 137.74(17) ?
    O6 Dy1 O2 6_565 6_565 72.95(15) ?
    O1 Dy1 O2 . 6_565 84.22(17) ?
    O1 Dy1 O2 2_656 6_565 72.18(16) ?
    O5 Dy1 O2 2_666 6_565 132.43(17) ?
    O5 Dy1 O2 1_565 6_565 137.20(17) ?
    O6 Dy1 O2 5_667 5_667 72.95(15) ?
    O6 Dy1 O2 6_565 5_667 137.74(17) ?
    O1 Dy1 O2 . 5_667 72.18(16) ?
    O1 Dy1 O2 2_656 5_667 84.22(17) ?
    O5 Dy1 O2 2_666 5_667 137.20(17) ?
    O5 Dy1 O2 1_565 5_667 132.43(17) ?
    O2 Dy1 O2 6_565 5_667 66.2(2) ?
    O6 Dy1 Li 5_667 1_565 74.52(12) ?
    O6 Dy1 Li 6_565 1_565 74.52(12) ?
    O1 Dy1 Li . 1_565 104.06(11) ?
    O1 Dy1 Li 2_656 1_565 104.06(11) ?
    O5 Dy1 Li 2_666 1_565 32.77(12) ?
    O5 Dy1 Li 1_565 1_565 32.77(12) ?
    O2 Dy1 Li 6_565 1_565 146.88(11) ?
    O2 Dy1 Li 5_667 1_565 146.88(11) ?
    O6 Dy1 Li 5_667 . 105.48(12) ?
    O6 Dy1 Li 6_565 . 105.48(12) ?
    O1 Dy1 Li . . 75.94(11) ?
    O1 Dy1 Li 2_656 . 75.94(11) ?
    O5 Dy1 Li 2_666 . 147.23(12) ?
    O5 Dy1 Li 1_565 . 147.23(12) ?
    O2 Dy1 Li 6_565 . 33.12(11) ?
    O2 Dy1 Li 5_667 . 33.12(11) ?
    Li Dy1 Li 1_565 . 180.000(5) ?
    O1 P1 O2 . . 118.3(3) ?
    O1 P1 O4 . . 106.4(3) ?
    O2 P1 O4 . . 111.6(3) ?
    O1 P1 O3 . . 112.1(3) ?
    O2 P1 O3 . . 105.0(3) ?
    O4 P1 O3 . . 102.4(3) ?
    O1 P1 Li . 5_667 90.9(3) ?
    O4 P1 Li . 5_667 144.5(3) ?
    O3 P1 Li . 5_667 99.2(2) ?
    O6 P2 O5 . . 119.7(3) ?
    O6 P2 O3 . 4_546 112.5(3) ?
    O5 P2 O3 . 4_546 107.3(3) ?
    O6 P2 O4 . . 109.7(3) ?
    O5 P2 O4 . . 104.9(3) ?
    O3 P2 O4 4_546 . 100.9(3) ?
    O6 P2 Li . . 126.0(2) ?
    O3 P2 Li 4_546 . 121.1(2) ?
    O4 P2 Li . . 67.6(3) ?
    P1 O1 Dy1 . . 139.8(3) ?
    P1 O2 Li . 5_667 120.0(4) ?
    P1 O2 Dy1 . 5_667 136.6(3) ?
    Li O2 Dy1 5_667 5_667 103.3(3) ?
    P1 O3 P2 . 4_556 134.3(4) ?
    P1 O4 P2 . . 130.8(3) ?
    P2 O5 Li . . 113.7(4) ?
    P2 O5 Dy1 . 1_545 140.9(3) ?
    Li O5 Dy1 . 1_545 105.4(3) ?
    P2 O6 Dy1 . 5_667 133.6(3) ?
    O5 Li O5 . 2_656 83.7(6) ?
    O5 Li O2 . 5_667 119.6(2) ?
    O5 Li O2 2_656 5_667 125.8(2) ?
    O5 Li O2 . 6_565 125.8(2) ?
    O5 Li O2 2_656 6_565 119.6(2) ?
    O2 Li O2 5_667 6_565 87.2(6) ?
    O5 Li P2 . . 28.19(15) ?
    O5 Li P2 2_656 . 111.9(5) ?
    O2 Li P2 5_667 . 99.89(18) ?
    O2 Li P2 6_565 . 108.8(2) ?
    O5 Li P2 . 2_656 111.9(5) ?
    O5 Li P2 2_656 2_656 28.19(15) ?
    O2 Li P2 5_667 2_656 108.8(2) ?
    O2 Li P2 6_565 2_656 99.89(18) ?
    P2 Li P2 . 2_656 140.1(5) ?
    O5 Li P1 . 5_667 102.86(18) ?
    O5 Li P1 2_656 5_667 108.3(2) ?
    O2 Li P1 5_667 5_667 25.34(15) ?
    O2 Li P1 6_565 5_667 112.5(5) ?
    P2 Li P1 . 5_667 92.53(5) ?
    P2 Li P1 2_656 5_667 101.64(5) ?
    O5 Li P1 . 6_565 108.3(2) ?
    O5 Li P1 2_656 6_565 102.86(18) ?
    O2 Li P1 5_667 6_565 112.5(5) ?
    O2 Li P1 6_565 6_565 25.34(15) ?
    P2 Li P1 . 6_565 101.64(5) ?
    P2 Li P1 2_656 6_565 92.53(5) ?
    P1 Li P1 5_667 6_565 137.8(5) ?
    O5 Li Dy1 . 1_545 41.9(3) ?
    O5 Li Dy1 2_656 1_545 41.9(3) ?
    O2 Li Dy1 5_667 1_545 136.4(3) ?
    O2 Li Dy1 6_565 1_545 136.4(3) ?
    P2 Li Dy1 . 1_545 70.0(3) ?
    P2 Li Dy1 2_656 1_545 70.0(3) ?
    P1 Li Dy1 5_667 1_545 111.1(2) ?
    P1 Li Dy1 6_565 1_545 111.1(2) ?
    O5 Li Dy1 . . 138.1(3) ?
    O5 Li Dy1 2_656 . 138.1(3) ?
    O2 Li Dy1 5_667 . 43.6(3) ?
    O2 Li Dy1 6_565 . 43.6(3) ?
    P2 Li Dy1 . . 110.0(3) ?
    P2 Li Dy1 2_656 . 110.0(3) ?
    P1 Li Dy1 5_667 . 68.9(2) ?
    P1 Li Dy1 6_565 . 68.9(2) ?
    Dy1 Li Dy1 1_545 . 180.0 ?
data_lidy
_journal_date_recd_electronic     2008-05-30
_journal_date_accepted     2008-06-03
_journal_name_full     'Acta Crystallographica, Section E'
_journal_year     2008
_journal_volume     64
_journal_issue      7
_journal_page_first     i45
_journal_page_last     i45
_journal_paper_category     QI
_journal_coeditor_code     FI2064
