# Supplementary material for: LiDy(PO3)4
Source: Acta Crystallogr Sect E Struct Rep Online. 2008 Jun 13;64(Pt 7):i45. doi: 10.1107/S1600536808016875 (PMC2961678; doi:10.1107/S1600536808016875)
Supplement: Supplementary file 2 [file e-64-00i45-Isup2.hkl]

#
# h,k,l, Fc-squared, Fo-squared, sigma(Fo-squared) and status flag
#
data_I
_shelx_title '  lidy in C 2/c'
_shelx_refln_list_code          4
_shelx_F_calc_maximum      424.91
_exptl_crystal_F_000       900.00
_reflns_d_resolution_high  0.7636
 
loop_
 _symmetry_equiv_pos_as_xyz
 'x, y, z'
 '-x, y, -z+1/2'
 'x+1/2, y+1/2, z'
 '-x+1/2, y+1/2, -z+1/2'
 '-x, -y, -z'
 'x, -y, z-1/2'
 '-x+1/2, -y+1/2, -z'
 'x+1/2, -y+1/2, z-1/2'
 
_cell_length_a    16.2690
_cell_length_b     7.0236
_cell_length_c     9.5781
_cell_angle_alpha  90.000
_cell_angle_beta  126.106
_cell_angle_gamma  90.000
 
_shelx_F_squared_multiplier     1.000
 
loop_
 _refln_index_h
 _refln_index_k
 _refln_index_l
 _refln_F_squared_calc
 _refln_F_squared_meas
 _refln_F_squared_sigma
 _refln_observed_status
   4   0   0      857.13      971.16    169.86 o
   6   0   0    46198.58    50100.95   4460.08 o
  10   0   0      335.44      187.52    373.14 o
  12   0   0    15396.21    18187.56   1103.50 o
  14   0   0    36433.94    44828.26   2728.90 o
  16   0   0    12771.88    12449.80   1489.36 o
   3   1   0    10575.99     9806.93    240.49 o
   5   1   0     2968.09     2732.03    364.30 o
   7   1   0     1447.97     1872.05    309.74 o
   9   1   0     2406.94     2325.90    321.30 o
  11   1   0     4981.64     5262.67    466.69 o
  13   1   0      872.18     1365.13    415.04 o
  15   1   0      188.65      -21.39    464.49 o
  17   1   0      136.05      247.10    633.70 o
   0   2   0     8054.98     8514.91    490.05 o
   2   2   0    33380.89    29017.99   1858.40 o
   4   2   0    29030.59    28419.43    650.87 o
   6   2   0    39031.42    38623.55   2354.97 o
   8   2   0    22559.32    25459.58   1501.59 o
  10   2   0    30109.16    32099.29    865.70 o
  12   2   0    10515.54    10221.74    555.43 o
  14   2   0     2737.88     2470.97    381.30 o
  16   2   0     1793.13     1539.72    612.63 o
   1   3   0    62570.73    62582.47   2091.00 o
   3   3   0     7100.73     7091.88    279.32 o
   5   3   0    10634.17    10676.72    795.42 o
   7   3   0    32994.93    32721.74   1434.65 o
   9   3   0     5510.50     5694.26    507.40 o
  11   3   0      631.41      741.47    230.91 o
  13   3   0    15300.36    14521.05   1173.02 o
  15   3   0    14083.50    12742.60   1021.89 o
   0   4   0       44.01       96.09    240.22 o
   2   4   0    14418.75    15027.61    488.77 o
   4   4   0    12836.43    13492.45    319.71 o
   6   4   0       82.93      153.85    119.87 o
   8   4   0      575.79      710.25    167.30 o
  10   4   0     8809.64     8493.39    440.59 o
  12   4   0      627.14      995.98    287.29 o
  14   4   0      280.50      612.59    381.36 o
   1   5   0     9795.34    11144.69    843.97 o
   3   5   0    19215.39    21421.76    591.43 o
   5   5   0    37714.38    39173.66   1221.86 o
   7   5   0    24972.34    25915.92   1377.36 o
   9   5   0    12577.19    13494.92    889.66 o
  11   5   0    10201.18    11228.34    979.25 o
  13   5   0    10359.52    11623.76   1318.95 o
   0   6   0      407.43      435.60    387.55 o
   2   6   0     1460.61     1457.93    428.96 o
   4   6   0      117.93       45.00    106.79 o
   6   6   0     3735.61     3722.54    360.75 o
   8   6   0       12.66       23.62    165.76 o
  10   6   0       43.51       68.19    201.23 o
  12   6   0      385.20      179.60    390.04 o
   1   7   0     5211.94     5891.40    672.62 o
   3   7   0    30012.06    35447.24   1734.41 o
   5   7   0    12997.52    13826.21    529.60 o
   7   7   0      191.66      247.42    243.22 o
  11   7   0    14556.50    13961.59   1703.96 o
   0   8   0     6473.18     6956.77   1127.43 o
   2   8   0     4449.41     4360.51    677.17 o
   4   8   0     5589.12     5586.53    752.45 o
   6   8   0     4002.13     4455.28   1072.98 o
   8   8   0     7847.24     7517.28   1447.73 o
   1   9   0     1380.20     1035.69    590.10 o
   3   9   0     1068.90      964.08    867.99 o
 -17   1   1    12289.36    11572.72   2256.47 o
 -15   1   1    10028.36    12858.39   1752.01 o
 -13   1   1     2984.52     3163.62    346.81 o
  -9   1   1    54649.80    52859.13   1599.11 o
  -7   1   1    26416.68    24178.86    732.28 o
  -5   1   1    21320.70    21948.38   1648.57 o
  -1   1   1    33539.28    31724.79    905.76 o
   1   1   1    29779.51    29010.24    685.29 o
   3   1   1    55984.49    58687.50   1691.80 o
   5   1   1    35281.76    33734.58   1995.24 o
   7   1   1    11811.59    10903.56    352.31 o
   9   1   1    36088.23    37277.77   1876.48 o
  11   1   1    18770.06    20069.27    687.70 o
  15   1   1     4169.30     4252.07    787.19 o
 -16   2   1     4472.72     4718.60    711.50 o
 -14   2   1       61.06     -118.77    275.04 o
 -12   2   1     1770.81     1303.53    315.50 o
 -10   2   1    37392.76    40687.87   2107.31 o
  -8   2   1     4552.86     3971.01    229.89 o
  -6   2   1     4464.51     4255.18    448.56 o
  -4   2   1    29788.39    31425.54    613.35 o
  -2   2   1    73004.89    71220.41   1108.34 o
   0   2   1     1650.11     1758.58     65.41 o
   2   2   1      379.09      321.22     60.22 o
   4   2   1    36507.83    36551.59   1295.41 o
   6   2   1    33448.93    30807.87   2344.34 o
   8   2   1      176.60      121.70    123.42 o
  10   2   1     8468.68     8400.92    772.83 o
  12   2   1    10640.63    11636.25    553.30 o
  14   2   1      561.15      990.71    880.81 o
 -17   3   1     5083.11     4502.17    801.70 o
 -15   3   1     3583.70     3455.10    598.76 o
 -13   3   1     4907.69     4753.63    372.84 o
 -11   3   1     7084.08     7731.03    582.21 o
  -9   3   1     9960.52     9313.18    702.50 o
  -7   3   1     6999.53     7043.14    318.04 o
  -5   3   1     8619.32     9670.93    288.71 o
  -3   3   1     4531.56     4188.46    245.18 o
  -1   3   1    42468.41    43437.14   1426.67 o
   1   3   1    27104.15    28707.25    678.81 o
   3   3   1    17393.03    18748.32    421.88 o
   5   3   1     5190.62     5154.24    298.91 o
   7   3   1     7128.52     6695.65    314.17 o
   9   3   1     1234.63     1322.80    173.68 o
  11   3   1    11369.62    12042.38    550.29 o
  13   3   1     5591.20     6007.48    558.97 o
  15   3   1     1678.97     1592.00    740.46 o
 -16   4   1     8011.65     9129.39    998.14 o
 -14   4   1    12967.11    14245.88   1013.31 o
 -12   4   1    19232.27    19611.26   1215.54 o
 -10   4   1     7311.20     7247.16    652.31 o
  -8   4   1    17346.91    17278.48    956.21 o
  -6   4   1    20438.99    19796.78    922.50 o
  -4   4   1    40697.72    41923.41    745.45 o
  -2   4   1    17178.36    17270.09    423.46 o
   0   4   1    40930.19    42413.44   1034.25 o
   2   4   1    38610.31    40466.93    889.36 o
   4   4   1    29863.01    28164.10   1835.38 o
   6   4   1     7605.55     7872.70    467.00 o
   8   4   1    19563.31    21129.25    744.95 o
  10   4   1    13340.28    13434.92    651.98 o
  12   4   1     5645.55     6956.22    778.21 o
  14   4   1     5654.49     5047.17    949.67 o
 -15   5   1      156.87     -507.83    628.82 o
 -13   5   1     5281.07     4016.99    538.12 o
 -11   5   1     1563.12     1332.74    258.75 o
  -9   5   1     4000.65     3623.51    285.96 o
  -7   5   1    17284.42    16571.09    854.13 o
  -5   5   1     2962.16     2914.69    162.71 o
  -3   5   1    15772.80    17280.09    828.45 o
  -1   5   1       79.21       16.74    130.77 o
   1   5   1    21045.86    21669.29    958.17 o
   3   5   1     3358.92     3606.90    157.29 o
   5   5   1     3542.08     3518.97    187.32 o
   7   5   1     6805.03     7089.16    645.68 o
   9   5   1     2766.29     2982.10    285.11 o
  11   5   1     3284.89     3038.54    443.50 o
  13   5   1       50.21      542.60    742.73 o
 -12   6   1     8799.69     9164.45   1413.45 o
 -10   6   1    13925.36    13652.03    596.09 o
  -8   6   1    11098.78    10011.39   1121.12 o
  -6   6   1    12597.25    12141.82    670.00 o
  -4   6   1    26022.71    27686.66   1046.97 o
  -2   6   1    27439.34    30517.06   2586.37 o
   0   6   1    10676.80    12635.95    770.03 o
   2   6   1    16000.96    17286.18    945.22 o
   4   6   1    24618.19    27634.17    682.33 o
   6   6   1    16916.83    17504.56    558.86 o
   8   6   1     6696.56     6849.78    403.46 o
  10   6   1     8065.61     7860.12   1311.13 o
 -11   7   1      956.37      949.09    534.57 o
  -9   7   1      439.68      302.38    286.31 o
  -5   7   1     5283.24     5179.54    287.46 o
  -3   7   1      307.70       77.85    362.86 o
  -1   7   1     2673.38     3241.40    516.32 o
   1   7   1     9896.99    10917.81    843.77 o
   3   7   1     4220.54     4871.63    608.78 o
   5   7   1      251.67      307.42    144.21 o
   7   7   1     2288.76     1638.01    560.51 o
   9   7   1     3309.94     3421.57    980.10 o
  -8   8   1     3952.27     3715.40   1092.20 o
  -6   8   1    16779.86    19083.08   2056.28 o
  -4   8   1     2745.75     2842.99    719.06 o
  -2   8   1     2270.38     2277.32    520.89 o
   0   8   1     9080.99     9239.33   1305.20 o
   2   8   1     5613.82     7584.25    782.51 o
   4   8   1      805.44      803.51    511.31 o
   6   8   1     9723.56     9807.38   1643.10 o
  -3   9   1     2975.06     2754.25    666.73 o
  -1   9   1     6148.42     8202.71   1572.64 o
   1   9   1     9478.92    11315.96   1486.16 o
 -18   0   2     7716.56     6899.12   1313.20 o
 -16   0   2     1147.99     1303.59    701.44 o
 -14   0   2    23247.19    25784.68   1478.38 o
 -12   0   2    66814.12    61261.55   3803.48 o
 -10   0   2     1259.38     1152.93    276.81 o
  -8   0   2    19536.09    19835.46   3034.78 o
  -6   0   2   180552.48   174390.27   4446.97 o
  -2   0   2      334.59      288.26     83.28 o
   0   0   2   141359.17   131712.78   3364.08 o
   2   0   2   134108.56   128258.83   3502.92 o
   4   0   2     6794.27     7299.93    600.55 o
   6   0   2     7719.46     7287.98    898.42 o
   8   0   2    43631.09    40205.29   1592.43 o
  10   0   2    23162.85    23646.74   2652.03 o
  12   0   2     6898.01     7424.40   1105.01 o
  14   0   2    10818.70     9820.19   1556.63 o
 -17   1   2     1545.48      960.38    593.54 o
 -15   1   2     3049.29     2320.95    487.18 o
 -13   1   2     5204.34     4785.45    431.42 o
 -11   1   2     1868.03     1892.62    247.91 o
  -9   1   2     7289.66     7190.90    375.76 o
  -5   1   2      187.64       99.06     58.17 o
  -3   1   2     1849.63     1770.02     87.30 o
  -1   1   2    33218.95    31508.82    653.51 o
   1   1   2     2328.96     2367.80    108.29 o
   5   1   2     4553.07     4463.50    315.31 o
   9   1   2     2087.48     2149.75    309.11 o
  11   1   2      156.83      542.73    513.95 o
  13   1   2     2991.67     2976.06    609.66 o
 -18   2   2     6307.14     6899.32    959.03 o
 -16   2   2    12795.10    13611.61   1021.63 o
 -14   2   2    11704.31    11114.73    744.77 o
 -12   2   2     6091.82     5554.42    434.10 o
 -10   2   2    25644.48    26288.27   1655.51 o
  -8   2   2    41006.87    42806.81   1863.55 o
  -6   2   2    22048.66    21644.94   1090.57 o
  -4   2   2     5470.91     4699.39    254.06 o
  -2   2   2    40103.18    35699.88    760.38 o
   0   2   2    58718.20    55942.16    922.61 o
   2   2   2    31606.32    32640.06    969.25 o
   4   2   2    22423.81    23413.28    508.00 o
   6   2   2    29810.65    31594.27   1511.12 o
   8   2   2    11911.71    11623.05    624.21 o
  10   2   2     4084.06     4391.70    414.36 o
  12   2   2     8297.80     8091.66    839.17 o
  14   2   2     6950.78     6461.54    896.85 o
 -17   3   2      390.53      353.48    900.02 o
 -13   3   2    21112.01    20824.82   1177.65 o
 -11   3   2    11013.75    11791.35    468.89 o
  -9   3   2     1196.97      939.26    150.17 o
  -7   3   2    27345.77    27939.81    696.15 o
  -5   3   2    67408.91    69168.43   1241.22 o
  -3   3   2    21802.19    22000.76    501.88 o
  -1   3   2     5324.13     5208.23    230.38 o
   1   3   2    26856.46    25517.11    719.78 o
   3   3   2    15163.21    16152.19    433.03 o
   5   3   2     3536.09     3558.20    220.08 o
   7   3   2    16752.56    16130.23   1130.29 o
   9   3   2    20204.51    21224.53    909.88 o
  11   3   2     2881.17     3482.90    376.27 o
  13   3   2     3806.15     3200.99   1274.77 o
 -16   4   2     3671.75     3523.71    684.89 o
 -14   4   2      108.88      -14.43    275.04 o
 -12   4   2      642.01      589.61    285.35 o
 -10   4   2     9137.89     8649.08    887.97 o
  -8   4   2    12700.73    12282.09    722.38 o
  -6   4   2     2527.73     2370.25    187.06 o
  -4   4   2     8178.13     8246.23    224.70 o
  -2   4   2    12054.01    12231.63    605.37 o
   0   4   2       55.11       22.83     48.20 o
   2   4   2     1315.16     1084.57    152.31 o
   4   4   2     5630.18     5742.84    244.81 o
   6   4   2      464.93      294.23    173.60 o
   8   4   2     2646.06     2329.46    259.76 o
  10   4   2     9284.51     9246.61    613.66 o
  12   4   2     1670.97     2124.14    582.45 o
 -15   5   2     7728.24     7750.96    899.10 o
 -13   5   2    11561.29    11648.89    757.83 o
 -11   5   2    16500.25    17785.78    970.82 o
  -9   5   2    11121.68    10240.31    404.39 o
  -7   5   2    24108.15    24347.50   1030.18 o
  -5   5   2    16147.36    15981.38    739.68 o
  -3   5   2    20602.65    22940.86    711.53 o
  -1   5   2    21488.86    22211.29    622.17 o
   1   5   2    28204.93    29217.42    635.28 o
   3   5   2     9904.82     9991.26    656.56 o
   5   5   2    23835.42    25675.29    948.72 o
   7   5   2    18779.04    20698.00    920.27 o
   9   5   2     9599.18     9060.81    514.62 o
  11   5   2     2740.16     3547.32    809.27 o
 -14   6   2      178.54        1.14    506.15 o
 -12   6   2        7.47      265.43    402.28 o
 -10   6   2      115.45      157.96    142.95 o
  -8   6   2     1681.19     1526.26    145.73 o
  -6   6   2     6714.33     6853.19    357.86 o
  -4   6   2      425.24      510.39    107.25 o
  -2   6   2      507.81      341.28     93.85 o
   0   6   2     1039.74     1125.52    131.76 o
   2   6   2       93.30       94.45     73.17 o
   4   6   2      532.26      392.67    123.27 o
   6   6   2     3092.38     2675.01    239.86 o
   8   6   2     3718.10     3348.59    365.61 o
  10   6   2        8.58      104.54    353.65 o
 -11   7   2     5759.57     4818.26   1361.25 o
  -9   7   2    19664.14    21242.20   1651.11 o
  -7   7   2     2887.76     2171.68    306.04 o
  -5   7   2     4705.08     4834.92    472.95 o
  -3   7   2    21569.31    24710.48   2053.08 o
  -1   7   2    22794.13    25011.61   1731.19 o
   1   7   2      611.57     1260.12    433.67 o
   3   7   2     6790.36     8060.68    545.98 o
   5   7   2    15687.41    15997.16   1579.23 o
   7   7   2     6552.93     5571.09    694.73 o
 -10   8   2     3755.98     3837.11   1169.07 o
  -8   8   2     3368.78     3478.39    964.08 o
  -6   8   2     3544.21     3302.22    928.85 o
  -4   8   2     5807.18     6530.78   1047.36 o
  -2   8   2     3336.24     3808.78    624.87 o
   0   8   2     6093.08     6066.58    749.40 o
   2   8   2    12288.78    13467.55   1153.35 o
   4   8   2     6082.70     6409.07   1249.14 o
   6   8   2      802.46      563.72    842.37 o
  -3   9   2     4089.23     4099.75   1137.04 o
  -1   9   2       29.45       49.55    576.81 o
 -19   1   3     3848.58     4899.99    777.08 o
 -17   1   3    12090.16    12211.13   1054.45 o
 -15   1   3    21342.67    19896.36    848.33 o
 -13   1   3     4152.19     4444.15    361.49 o
 -11   1   3    15136.45    17249.98    924.31 o
  -9   1   3    45118.91    48102.60   1140.49 o
  -7   1   3    51869.27    55748.25   1197.80 o
  -5   1   3    27948.90    25715.70   1129.14 o
  -3   1   3    65355.43    61287.77   1202.31 o
  -1   1   3    16508.18    15444.37    376.95 o
   1   1   3    24318.58    24656.23   1310.64 o
   3   1   3    48411.36    47770.27   2502.60 o
   5   1   3    28273.46    30874.66    914.79 o
   7   1   3     3175.32     2604.77    315.80 o
   9   1   3    16675.10    15999.86    795.62 o
  11   1   3    20734.83    19735.35   1381.09 o
  13   1   3     3742.23     2965.35    725.92 o
 -18   2   3     1087.23      785.67    597.71 o
 -16   2   3    10010.26     9443.44   1446.12 o
 -14   2   3     5415.59     4566.51    626.17 o
 -12   2   3      120.43      161.99    179.69 o
 -10   2   3     7635.63     7732.97    379.40 o
  -8   2   3    35424.39    36995.35    975.46 o
  -6   2   3    16575.10    16906.59    995.31 o
  -4   2   3     6152.29     5968.32    205.83 o
  -2   2   3    19909.30    18526.18    512.51 o
   0   2   3    20898.30    19694.31    979.83 o
   2   2   3      103.30      -59.88     90.86 o
   4   2   3     8631.42     8441.68    416.58 o
   6   2   3    17052.41    18862.43    855.62 o
   8   2   3     4974.48     4458.19    405.68 o
  10   2   3     1521.45     1854.93    506.20 o
  12   2   3     6424.55     5589.27    824.93 o
 -17   3   3     4830.75     4224.81    711.87 o
 -15   3   3     6471.07     5999.11    486.57 o
 -13   3   3    11375.72    11655.72    494.52 o
 -11   3   3     1864.19     1846.89    199.86 o
  -9   3   3    15614.99    16670.49    583.33 o
  -7   3   3    11755.03    11969.94    743.78 o
  -5   3   3     8301.89     7715.67    525.30 o
  -3   3   3      231.25      186.49     91.36 o
  -1   3   3    45001.27    46149.12   1642.27 o
   1   3   3    21005.94    22202.63    478.46 o
   3   3   3     5454.37     5674.72    415.65 o
   5   3   3     4316.81     4777.31    501.09 o
   7   3   3    15588.53    16322.94    605.28 o
   9   3   3      613.76     1165.85    401.19 o
  11   3   3     1209.36      856.78    499.39 o
 -14   4   3     7331.37     6920.07    493.43 o
 -12   4   3    25874.61    28292.25   1312.96 o
 -10   4   3    32036.36    33741.83   1242.95 o
  -8   4   3     6165.42     6137.84    632.36 o
  -6   4   3     8032.16     8314.72    334.08 o
  -4   4   3    45701.45    43632.77    863.33 o
  -2   4   3    44243.17    44073.09   1906.95 o
   0   4   3     8373.69     8543.25    294.15 o
   2   4   3    26305.35    28516.19    605.01 o
   4   4   3    35648.50    35292.43   1127.77 o
   6   4   3     9277.41     9535.74    485.30 o
   8   4   3     2347.75     2251.87    272.47 o
  10   4   3    15603.83    16827.64   1251.80 o
 -15   5   3     2202.42     2214.33    475.15 o
 -13   5   3     1984.53     1463.41    301.79 o
 -11   5   3     3868.67     3248.08    494.62 o
  -9   5   3     6748.85     6162.24    688.01 o
  -7   5   3      427.20      402.31     94.28 o
  -5   5   3     9566.90    10069.68    719.73 o
  -3   5   3       39.31      156.96     82.95 o
  -1   5   3     5168.48     4656.79    251.19 o
   1   5   3     4672.16     4696.61    465.60 o
   3   5   3      922.94      839.95    153.32 o
   5   5   3      745.64      872.03    250.67 o
   7   5   3       15.82      -64.85    244.95 o
   9   5   3     2195.89     1512.95    565.72 o
 -14   6   3    10184.13     8397.01    884.60 o
 -12   6   3     8445.55     6598.58    545.01 o
 -10   6   3    13202.09    12132.25    604.65 o
  -8   6   3    20175.89    21388.74    713.20 o
  -6   6   3    11483.66    12006.97    534.86 o
  -4   6   3    12968.91    11660.80   1302.77 o
  -2   6   3    27659.54    30572.61    996.20 o
   0   6   3    22290.25    24660.53   2088.29 o
   2   6   3     7429.04     7690.76    554.58 o
   4   6   3     7868.33     7889.18    579.64 o
   6   6   3    19441.19    18983.63    713.53 o
   8   6   3    13175.41    12198.59   1123.78 o
 -13   7   3     2456.23     1431.71    646.99 o
 -11   7   3     5989.84     6194.47    797.53 o
  -7   7   3       88.78       51.99    178.16 o
  -5   7   3     4199.64     4013.74    307.23 o
  -3   7   3     6246.53     6715.45    383.01 o
  -1   7   3     2001.15     1797.97    282.01 o
   1   7   3     1229.72     1491.54    266.25 o
   3   7   3     5579.33     5157.36    498.36 o
   5   7   3     3115.32     2992.23    550.94 o
   7   7   3      264.08     1021.74    752.69 o
 -10   8   3     2067.31     3055.60   1146.65 o
  -8   8   3     1191.79     2046.67    944.87 o
  -6   8   3    11776.59    14006.43   1668.73 o
  -4   8   3     9881.03    10950.83   1271.56 o
  -2   8   3     1071.12     1383.67    762.30 o
   0   8   3     4920.83     5666.19    768.83 o
   2   8   3     7134.72     8012.37   1651.11 o
   4   8   3     1941.82     2296.50   1008.92 o
 -20   0   4     3330.63     3276.60   1092.20 o
 -18   0   4    22518.72    25937.36   2213.23 o
 -16   0   4     5714.64     5595.52    973.69 o
 -14   0   4    13423.18    13388.26   1236.33 o
 -12   0   4    61145.69    68114.27   2177.00 o
 -10   0   4    55559.75    55233.88   1853.52 o
  -8   0   4     9303.77     8865.61   1801.65 o
  -6   0   4    60467.44    57947.80   1910.64 o
  -2   0   4    14363.01    14110.71    767.10 o
   0   0   4    34658.98    35892.34   1244.51 o
   2   0   4    90459.39    93853.63   2780.89 o
   4   0   4    24298.75    23639.44   4948.53 o
   6   0   4    17225.30    19205.46   1138.64 o
   8   0   4     9239.77     8388.48   1130.64 o
  10   0   4    10949.72     9218.04   1338.83 o
  12   0   4     4029.76     1735.99   1290.78 o
 -19   1   4      192.01      456.31    642.91 o
 -17   1   4      392.84      652.80    459.69 o
 -15   1   4     2425.09     2549.74    331.10 o
 -13   1   4     7186.38     6302.14    457.79 o
 -11   1   4      536.88      405.40    191.94 o
  -9   1   4     1768.90     1768.85    274.85 o
  -7   1   4     3875.20     2993.07    327.77 o
  -5   1   4     3419.94     2675.37    274.61 o
  -3   1   4       16.20      156.55    110.84 o
  -1   1   4    19555.15    20161.05    613.42 o
   1   1   4    14941.20    12774.18    774.21 o
   3   1   4       74.42       56.61    148.95 o
   7   1   4     5141.25     4955.73    465.55 o
   9   1   4     3201.12     1933.72    571.72 o
  11   1   4      336.02      518.19    666.33 o
 -16   2   4    10485.39    10159.29    841.10 o
 -14   2   4    18115.38    19995.49    768.47 o
 -12   2   4     8615.88    10026.09    454.96 o
 -10   2   4     1188.49      904.84    150.39 o
  -8   2   4    34912.77    31461.76   1229.20 o
  -6   2   4    69504.91    69242.83   2535.80 o
  -4   2   4    33311.53    31263.79    831.67 o
  -2   2   4     9639.75     8565.24    279.87 o
   0   2   4    43320.81    40082.34   1200.70 o
   2   2   4    21123.04    21341.81    607.98 o
   4   2   4     4232.50     3644.96    306.05 o
   6   2   4     5805.22     5878.24    396.90 o
   8   2   4    18813.65    18636.61   1864.11 o
  10   2   4     5642.76     4478.94    763.39 o
 -19   3   4     7987.40     6207.46   1122.63 o
 -17   3   4     5129.51     3290.65    687.92 o
 -15   3   4     1249.39     1335.38    315.13 o
 -13   3   4    12712.54    13298.29    856.65 o
 -11   3   4    34518.71    38651.82   1530.22 o
  -9   3   4    13684.92    13731.69    560.57 o
  -7   3   4     5713.28     5553.58    482.18 o
  -5   3   4    17633.23    16427.19    427.66 o
  -3   3   4    18832.56    17329.14    687.86 o
  -1   3   4     6481.94     6295.31    251.81 o
   1   3   4    16768.11    16976.21    565.90 o
   3   3   4    20012.50    19655.56    567.58 o
   5   3   4     7880.19     7296.80    440.74 o
   7   3   4     8290.92     8761.68    604.71 o
   9   3   4     9508.69     7875.25    861.82 o
  11   3   4     1390.82     2325.36    826.33 o
 -18   4   4       83.64       12.32    613.04 o
 -16   4   4     4185.97     3706.07    565.07 o
 -14   4   4     1963.14     1857.81    301.72 o
 -12   4   4      373.50       94.60    177.91 o
 -10   4   4     7150.21     7189.22    454.04 o
  -8   4   4    10002.50     9771.79    423.78 o
  -6   4   4      258.10      284.41    100.74 o
  -4   4   4     6342.97     5631.42    273.68 o
  -2   4   4     4961.47     4343.72    252.34 o
   0   4   4      138.43        3.88    118.28 o
   2   4   4     1248.29      936.27    167.75 o
   4   4   4    18216.74    18376.78    945.34 o
   6   4   4     1757.77     1536.48    315.69 o
   8   4   4       22.15      -16.64    455.58 o
  10   4   4     2229.87     1825.54    766.98 o
 -15   5   4     5727.32     5340.26    779.33 o
 -13   5   4     8542.10     9064.68    535.61 o
 -11   5   4    15434.24    14238.56    610.95 o
  -9   5   4     6640.52     6798.12    630.81 o
  -7   5   4    20161.40    21683.40    570.27 o
  -5   5   4    32026.96    32426.24    756.98 o
  -3   5   4    29556.13    29977.94   1526.67 o
  -1   5   4    15114.22    15306.19    410.70 o
   1   5   4    13367.25    13324.95    453.17 o
   3   5   4     7298.81     7592.17    568.08 o
   5   5   4     9294.63     9762.02    451.19 o
   7   5   4    10172.95     7907.46    988.87 o
 -14   6   4      307.40      376.05    333.56 o
 -12   6   4     3024.36     2288.60    447.28 o
 -10   6   4       21.72      208.76    176.88 o
  -8   6   4      693.39      521.14    124.55 o
  -6   6   4     3963.35     3384.58    373.48 o
  -4   6   4     1158.84     1100.93     75.25 o
  -2   6   4     1722.39     1643.47    137.86 o
   0   6   4     1751.08     1589.66    184.71 o
   2   6   4     1275.79     1544.76    209.24 o
   4   6   4       37.96      425.27    260.55 o
   6   6   4      168.34      135.33    420.12 o
 -13   7   4     8619.08     7475.65    983.30 o
 -11   7   4     4522.77     4554.57    867.99 o
  -9   7   4    14931.35    13657.31   1105.01 o
  -7   7   4     8144.85     8432.66   2961.11 o
  -5   7   4     2167.59     2348.30    257.49 o
  -3   7   4     4637.16     4325.34    939.57 o
  -1   7   4    18613.31    20057.08   1179.41 o
   1   7   4     6459.80     6657.26    593.75 o
   3   7   4     4327.50     3612.91    621.37 o
   5   7   4     9659.94     9374.99   1194.69 o
 -10   8   4     7890.94     7190.59   1342.03 o
  -8   8   4     1786.09     2113.94    928.85 o
  -6   8   4     2027.83     1735.99    842.37 o
  -4   8   4    11302.15    12065.45   1585.45 o
  -2   8   4    10457.64    11139.80   1505.38 o
   0   8   4      462.67      650.20    739.88 o
   2   8   4     4332.27     5246.40   1012.13 o
 -19   1   5     3262.80     2418.84    651.53 o
 -17   1   5    11907.01    13592.28   1735.99 o
 -13   1   5     5982.40     6568.39    466.93 o
 -11   1   5     9779.84    10445.94    508.53 o
  -9   1   5    46921.09    50180.67   1355.47 o
  -7   1   5    30487.46    30401.31    864.70 o
  -5   1   5    16843.39    15345.02    442.58 o
  -3   1   5    55081.75    55894.45   1160.04 o
  -1   1   5    30507.64    31315.29   1089.25 o
   1   1   5     2858.45     2907.29    270.23 o
   3   1   5    18040.42    18457.19    876.07 o
   5   1   5    31181.11    33498.85   1647.19 o
   7   1   5     6228.05     6195.45    689.66 o
   9   1   5     1936.94     2192.24    719.10 o
 -18   2   5      850.42       98.75    530.04 o
 -16   2   5     4613.94     4486.52    509.20 o
 -14   2   5     4925.53     4819.62    374.96 o
 -12   2   5     6326.43     6390.74    504.84 o
 -10   2   5     2120.83     2181.02    214.48 o
  -8   2   5    20695.95    20324.84    690.22 o
  -6   2   5    10074.22     8419.81    902.74 o
  -4   2   5    12319.06    12641.61    392.11 o
  -2   2   5     9883.31     9607.20    336.47 o
   0   2   5    15983.03    15438.44    463.83 o
   2   2   5      133.96       65.86    109.07 o
   4   2   5     4508.57     4433.13    386.02 o
   6   2   5     8334.79     8456.59    654.16 o
   8   2   5     3997.00     2755.92    668.09 o
  10   2   5      721.46      417.15    629.65 o
 -19   3   5     1753.56     1069.78    816.75 o
 -17   3   5      795.64      447.78    432.72 o
 -15   3   5     5062.86     4967.10    509.00 o
 -13   3   5    25397.22    26712.42   1008.28 o
 -11   3   5     4847.35     4462.55    323.21 o
  -9   3   5      361.54      101.48    173.36 o
  -7   3   5    19970.01    19345.45    604.67 o
  -5   3   5    23383.76    23996.26    572.22 o
  -3   3   5      140.59      155.12    108.17 o
  -1   3   5     2765.37     2560.76    249.99 o
   1   3   5    36612.41    39432.74    829.30 o
   3   3   5     9784.09    10086.48    405.66 o
   5   3   5      246.55      336.45    279.68 o
   7   3   5     3245.75     3012.51    618.90 o
   9   3   5     6526.20     6249.55   1447.73 o
 -18   4   5     8072.95     6950.58    860.06 o
 -16   4   5    14893.61    14507.79   1720.15 o
 -14   4   5     9871.43    10193.09    709.64 o
 -12   4   5     4822.97     4619.03    671.26 o
 -10   4   5    44659.12    45689.17   1479.05 o
  -8   4   5    23618.39    25238.85    965.29 o
  -6   4   5     3399.83     3225.70    241.22 o
  -4   4   5     7950.15     7549.60    299.45 o
  -2   4   5    59583.38    59096.21   1238.28 o
   0   4   5    12657.66    13268.01    787.46 o
   2   4   5     4887.88     4947.84    359.30 o
   4   4   5    16869.86    18329.53    760.95 o
   6   4   5    20086.18    19888.25   3449.56 o
   8   4   5      791.18      152.51    669.76 o
 -17   5   5     1660.90      581.19    540.60 o
 -15   5   5      577.35      519.21    595.73 o
 -13   5   5      187.21      216.46    257.84 o
 -11   5   5     1893.90     1586.82    229.90 o
  -9   5   5       53.08        8.86    140.71 o
  -7   5   5       61.39      -78.81    101.15 o
  -5   5   5     2381.60     1813.89    252.49 o
  -3   5   5      539.01      521.98    156.90 o
  -1   5   5      366.86      288.83    132.50 o
   1   5   5       43.69      203.43    166.62 o
   3   5   5      318.66      309.91    259.34 o
   5   5   5       16.41      280.48    311.98 o
   7   5   5       55.48       40.10    835.97 o
 -16   6   5     3374.03     2530.32    842.37 o
 -14   6   5    12471.44    11549.44    933.64 o
 -12   6   5    17061.26    16012.78    772.15 o
 -10   6   5     6477.14     6058.70    475.15 o
  -8   6   5    10919.04    11124.44    636.59 o
  -6   6   5    22551.81    24411.52    932.93 o
  -4   6   5    14040.59    14937.42    903.34 o
  -2   6   5     4771.15     4346.10    632.23 o
   0   6   5    17335.28    17777.00    633.54 o
   2   6   5    21605.22    22461.77    805.89 o
   4   6   5     3713.06     4747.47    517.00 o
   6   6   5     1934.70     1498.97    749.49 o
 -13   7   5      544.36      787.92    614.96 o
 -11   7   5     1610.35     1072.98    470.83 o
  -9   7   5     5422.65     4445.67    634.18 o
  -5   7   5      310.73     -225.44    470.83 o
  -3   7   5     2996.29     2536.56    413.89 o
  -1   7   5     5016.24     4699.58    531.53 o
   1   7   5     1210.79      838.36    371.95 o
   3   7   5      779.44      -44.84    547.70 o
  -8   8   5     2039.36      858.39    858.39 o
  -6   8   5     3450.67     3215.75   1072.98 o
  -4   8   5    10327.33    10140.49   1611.08 o
  -2   8   5     3176.16     3439.95    976.89 o
   0   8   5     2787.72     2892.25    919.24 o
 -20   0   6     1334.49     2415.01   1258.75 o
 -16   0   6    15457.10    17240.50   1023.70 o
 -14   0   6    25343.40    28946.52   1311.39 o
 -12   0   6    29249.97    29262.20   2298.11 o
 -10   0   6    27059.89    27595.18   1080.80 o
  -8   0   6     4350.07     4204.88    520.48 o
  -6   0   6    43154.93    44648.26   1489.38 o
  -4   0   6    29907.61    30334.56   1103.80 o
  -2   0   6    21261.24    20517.76    948.97 o
   0   0   6    22742.88    19224.69   2394.19 o
   2   0   6    36313.29    37655.86   1551.06 o
   4   0   6    11822.73    13381.08   1025.96 o
   6   0   6     8568.79     8279.58   1169.07 o
   8   0   6     4501.81     4490.51   1210.71 o
 -21   1   6      450.05      251.14    708.56 o
 -19   1   6     2912.70     2558.34    593.38 o
 -17   1   6      201.57      431.75    385.03 o
 -15   1   6      470.69      146.83    262.92 o
 -13   1   6     8302.60     8341.63    631.97 o
 -11   1   6    16291.15    16537.22    578.84 o
  -9   1   6       51.12      -26.22    129.28 o
  -7   1   6      821.98      799.63    202.95 o
  -5   1   6    10344.33     9524.60    642.60 o
  -3   1   6     1259.98      969.15    176.14 o
  -1   1   6     6250.14     6124.14    476.17 o
   1   1   6     6033.40     5966.92    294.68 o
   3   1   6    11282.38    10521.28    778.98 o
   5   1   6       14.24     -427.43    787.92 o
   7   1   6      176.08      223.40    526.54 o
 -20   2   6     9840.47     8883.06   1257.15 o
 -18   2   6     6659.80     6679.16    800.73 o
 -16   2   6     3031.37     3338.37    500.74 o
 -14   2   6     7740.11     9046.06    689.76 o
 -12   2   6    31078.43    35732.43   1334.21 o
 -10   2   6     9669.13    10077.63    653.70 o
  -8   2   6    11454.90    11696.55    766.96 o
  -6   2   6    38936.58    37778.14    941.12 o
  -4   2   6    41098.15    42101.61   1012.54 o
  -2   2   6     1566.64     1265.76    159.67 o
   0   2   6     4403.38     4409.47    425.45 o
   2   2   6    19948.09    21264.28    665.84 o
   4   2   6    12783.17    14507.48    826.94 o
   6   2   6     2422.57     2587.35    767.52 o
   8   2   6     8085.82     8680.70   1260.35 o
 -19   3   6     6009.36     7113.50   1623.89 o
 -17   3   6    11934.37    11907.76   1016.42 o
 -15   3   6     5547.91     5185.35    423.70 o
 -13   3   6     6183.18     5857.41    368.61 o
 -11   3   6    14773.00    16126.20    573.45 o
  -9   3   6     9574.27     9590.67    479.26 o
  -5   3   6    13647.36    13596.37    716.49 o
  -3   3   6    19859.12    20390.79   1225.99 o
  -1   3   6     9976.56     9714.95    415.54 o
   1   3   6    11579.65    11344.28    461.63 o
   3   3   6    10349.57    11107.48    504.03 o
   5   3   6     2097.09     2296.59    521.59 o
   7   3   6     2452.95     2613.00    755.19 o
 -18   4   6       87.13     -218.27    537.17 o
 -16   4   6     8556.66     7605.84    587.26 o
 -14   4   6     4281.44     4155.84    372.13 o
 -12   4   6      506.48      269.90    168.22 o
 -10   4   6      867.79      700.89    173.76 o
  -8   4   6    12289.43    11817.78    422.68 o
  -6   4   6       88.25      150.07    129.62 o
  -4   4   6      936.92     1027.57    169.73 o
  -2   4   6    14687.43    14494.40    971.34 o
   0   4   6     4151.48     3656.74    239.98 o
   2   4   6      201.60      377.66    194.47 o
   4   4   6     2132.73     2023.59    318.25 o
   6   4   6     3221.11     2405.49    630.10 o
 -17   5   6     8750.42     7947.61    868.07 o
 -15   5   6     4095.69     3643.18    445.91 o
 -13   5   6     5906.33     6211.29    558.46 o
 -11   5   6    13742.24    14187.39    642.55 o
  -9   5   6    21789.38    22828.26   1340.22 o
  -7   5   6    16254.92    17697.85    567.79 o
  -5   5   6    14479.57    14737.15    489.55 o
  -3   5   6    10002.47     9640.08    418.26 o
  -1   5   6    15517.37    15953.49    886.60 o
   1   5   6     7474.41     7758.90    882.59 o
   3   5   6     4601.61     4817.82    416.76 o
   5   5   6     5946.60     5554.22    797.91 o
 -16   6   6      252.82     -361.93    727.07 o
 -14   6   6      246.67      282.91    322.15 o
 -12   6   6     2630.37     2338.28    459.79 o
 -10   6   6        7.78     -153.37    175.42 o
  -8   6   6      236.95      162.89    168.03 o
  -6   6   6     1022.70      976.05    169.45 o
  -4   6   6     5919.84     5481.96    325.00 o
  -2   6   6       20.71     -105.46    175.77 o
   0   6   6      328.89      299.43    280.18 o
   2   6   6     1739.79     1746.90    424.58 o
   4   6   6       62.17     -534.48    534.48 o
 -13   7   6     7249.72     6021.51    954.47 o
 -11   7   6     5266.13     4173.42    723.86 o
  -9   7   6     5254.07     4359.19    675.82 o
  -7   7   6     7928.57     6175.26    765.50 o
  -5   7   6     2714.45     1777.63    477.24 o
  -3   7   6     5555.40     5440.30   1175.48 o
  -1   7   6    11378.18    10523.62    880.01 o
   1   7   6     8941.92    11460.10   1450.93 o
  -8   8   6    11029.65    10867.55   1735.99 o
  -6   8   6     1122.87     2062.69    912.84 o
  -4   8   6      613.29     2479.07   1169.07 o
 -21   1   7    13302.17    15639.92   2219.63 o
 -19   1   7     2240.76     2287.03    573.00 o
 -17   1   7     5288.66     5343.18    799.13 o
 -15   1   7    28733.01    28713.09   2791.85 o
 -13   1   7    17462.10    20723.54   1098.30 o
 -11   1   7     1089.02      833.61    208.23 o
  -9   1   7    25238.08    25850.48   1053.59 o
  -7   1   7    36997.49    39818.29   1099.66 o
  -5   1   7    12809.14    13573.16    497.81 o
  -3   1   7    11540.73    12477.14    495.32 o
   1   1   7     7226.92     7598.40    371.63 o
   3   1   7     4337.75     4364.72    603.19 o
   5   1   7    10593.46     9793.65   1014.45 o
   7   1   7     9352.37     9900.56   1263.71 o
 -20   2   7     5705.65     4997.19    812.31 o
 -18   2   7     2758.60     2943.42    636.55 o
 -16   2   7     4541.29     3592.88    411.85 o
 -14   2   7     4401.65     5143.27    797.07 o
 -12   2   7     3706.40     3609.66    378.15 o
 -10   2   7     1317.07     1052.84    210.09 o
  -8   2   7    12968.14    12014.34    913.97 o
  -6   2   7    12601.68    11480.86    461.84 o
  -4   2   7     3400.20     3297.80    283.90 o
  -2   2   7     5154.50     4677.40    392.57 o
   0   2   7     9890.78     9781.05    451.54 o
   2   2   7     1347.85     1544.15    502.92 o
   4   2   7      932.80     1077.47    519.12 o
   6   2   7     4304.69     4362.00    805.94 o
 -19   3   7     7066.83     6633.69   1237.93 o
 -17   3   7     2345.65     2560.59   1028.14 o
 -15   3   7      542.46      392.92    268.13 o
 -13   3   7     8655.51     8626.80    457.98 o
 -11   3   7    30709.64    33982.99    978.39 o
  -9   3   7      366.68      470.80    184.74 o
  -7   3   7      800.74     1060.95    215.11 o
  -5   3   7    13479.13    12714.10    689.11 o
  -3   3   7    14204.85    13247.41   1453.16 o
  -1   3   7       69.14      -82.17    184.86 o
   1   3   7     5054.12     4995.40    382.53 o
   3   3   7    10401.64    11188.23   1550.22 o
   5   3   7     4657.41     4877.98    911.50 o
 -18   4   7     1584.12     1479.99    615.89 o
 -16   4   7    10719.87     9748.46    721.80 o
 -14   4   7    23320.40    25082.99    945.80 o
 -12   4   7     3790.63     3789.61    319.38 o
 -10   4   7    11772.59    12189.69    678.31 o
  -8   4   7    34802.13    35022.74    926.37 o
  -6   4   7    11807.29    12065.35    546.75 o
  -4   4   7      435.72      660.32    179.89 o
  -2   4   7    17843.04    17597.16   1167.17 o
   0   4   7    26564.14    27448.37    947.67 o
   2   4   7     3673.98     3640.21    405.65 o
   4   4   7     2637.58     1718.55    644.34 o
 -17   5   7      645.08      506.17    500.91 o
 -15   5   7        3.05     -219.07    332.65 o
 -13   5   7       79.16       11.30    271.29 o
 -11   5   7       32.70     -187.65    263.51 o
  -9   5   7        7.46     -188.62    188.62 o
  -7   5   7        7.73       70.03    176.51 o
  -5   5   7     1533.39     1239.04    220.07 o
  -3   5   7       16.47      -84.48    198.46 o
  -1   5   7       17.81       21.92    215.69 o
   1   5   7      180.28        8.30    293.43 o
   3   5   7       49.53     -240.94    580.84 o
 -14   6   7     1867.32     1764.12    415.10 o
 -12   6   7    16453.39    15460.92    862.15 o
 -10   6   7    19857.11    18987.36   1136.85 o
  -8   6   7     3141.88     2314.13    312.89 o
  -6   6   7     4887.30     4639.11    491.79 o
  -4   6   7    24120.00    24270.42   1163.75 o
  -2   6   7     9329.91     9623.52    959.37 o
   0   6   7     1742.58     1556.48    398.39 o
 -11   7   7      763.38      425.99    467.63 o
  -9   7   7     2065.75     1992.22    592.54 o
  -7   7   7     4279.89     3808.29    771.91 o
  -5   7   7      358.65       44.84    435.60 o
  -3   7   7      462.88      603.76    441.37 o
 -20   0   8     6000.33     4698.70   1127.43 o
 -18   0   8     8226.85     9006.65   1175.48 o
 -16   0   8     6824.90     7888.83   1008.92 o
 -14   0   8    11630.14    11552.11    768.33 o
 -12   0   8    29714.64    31990.39   1394.66 o
 -10   0   8    20347.43    22345.87   1095.84 o
  -8   0   8    12514.89    12601.22    759.27 o
  -6   0   8    25271.47    24705.12   4086.94 o
  -4   0   8    23536.64    25169.09   1318.01 o
  -2   0   8     4916.48     5127.37    560.51 o
   0   0   8    11455.02    12495.58    800.23 o
   2   0   8    13437.13    15034.57   1543.81 o
   4   0   8     5715.08     6742.17   1319.61 o
 -21   1   8     2113.17     2227.19    692.32 o
 -19   1   8     1251.88      645.57    575.64 o
 -17   1   8     4852.45     4764.70    608.26 o
 -15   1   8      443.15      480.51    303.44 o
 -13   1   8      275.75      293.63    219.26 o
 -11   1   8    17326.98    15814.08    876.41 o
  -5   1   8      472.38      408.22    221.99 o
  -3   1   8    11740.40    10847.92    530.26 o
  -1   1   8      137.58      205.05    202.07 o
   1   1   8       35.18      213.43    395.10 o
   3   1   8     4702.11     3956.57    737.49 o
   5   1   8     2874.88     2353.00    856.78 o
 -20   2   8     2693.75     2689.58    786.84 o
 -18   2   8    12425.58    13935.88   1094.45 o
 -16   2   8    10713.52    11122.94    835.72 o
 -14   2   8     4929.55     4486.58    395.86 o
 -12   2   8    15258.70    17855.20   1343.12 o
 -10   2   8    19093.63    20020.85    711.12 o
  -8   2   8     2694.49     2450.92    269.27 o
  -6   2   8     4440.95     4021.32    334.25 o
  -4   2   8    23106.49    25441.55    863.19 o
  -2   2   8    15253.01    13073.80   1099.94 o
   0   2   8     1856.93     1564.46    279.85 o
   2   2   8     6441.44     7343.92    834.90 o
   4   2   8    11053.21    10258.42   1217.73 o
 -19   3   8     4252.84     4221.75    745.08 o
 -17   3   8     7564.95     8033.60   1846.49 o
 -15   3   8     3438.39     3242.44    407.34 o
 -13   3   8     2761.56     2844.64    301.77 o
 -11   3   8     9646.40    10028.59    508.71 o
  -9   3   8    13110.63    13497.77   1678.09 o
  -7   3   8     7046.54     7403.95    428.69 o
  -5   3   8    10397.56    10634.58    545.54 o
  -3   3   8     8836.61     8693.08    433.08 o
  -1   3   8     2963.50     2713.35    410.15 o
   1   3   8     4283.79     4366.02    642.09 o
   3   3   8     6066.29     6304.43   1016.49 o
 -18   4   8      107.27     -245.14    474.73 o
 -16   4   8      446.27      867.41    504.42 o
 -14   4   8     6675.71     5985.15    500.03 o
 -12   4   8      230.01       99.31    252.04 o
 -10   4   8       75.27      -23.35    253.47 o
  -8   4   8     6223.13     5726.67    366.68 o
  -6   4   8     7356.46     6394.70    374.40 o
  -4   4   8      661.81      322.69    218.19 o
  -2   4   8     1671.73     1283.06    296.18 o
   0   4   8     1340.14     1132.83    321.47 o
   2   4   8      131.79      138.46    552.17 o
 -17   5   8    10022.25    11280.52   1293.99 o
 -15   5   8     7059.67     6186.98   1193.09 o
 -13   5   8    10592.06    10364.55    674.88 o
 -11   5   8     6151.38     5941.55    431.71 o
  -9   5   8     7844.33     6644.08    426.49 o
  -7   5   8     9302.10     9562.91    617.64 o
  -5   5   8    13092.03    12237.29    656.47 o
  -3   5   8     4911.84     4429.19    425.05 o
  -1   5   8     8596.11     8768.74    927.28 o
   1   5   8     9706.23     9439.04   1380.46 o
 -14   6   8      880.86      557.31    602.15 o
 -12   6   8      116.51      -41.87    345.47 o
 -10   6   8     1919.07     1505.18    530.09 o
  -8   6   8        4.66      363.01    314.64 o
  -6   6   8      441.97      591.59    574.93 o
  -4   6   8     3723.91     2755.00    449.22 o
  -2   6   8      513.88      538.45    414.41 o
  -9   7   8     5963.70     4554.57    810.34 o
  -7   7   8     9366.29     7792.74    989.71 o
 -19   1   9     8222.96    10440.98    967.87 o
 -17   1   9     2051.89     2479.03    508.84 o
 -15   1   9     9938.20    11078.42    800.21 o
 -13   1   9    23723.95    27742.57   1032.22 o
 -11   1   9     5356.89     5384.89    398.93 o
  -9   1   9     5820.92     6537.16    422.25 o
  -7   1   9    15782.85    17629.66    691.12 o
  -5   1   9    14155.20    14258.63   2295.96 o
  -3   1   9     7561.88     7545.31    696.43 o
  -1   1   9     9978.36     9411.59   1002.52 o
   1   1   9     6002.20     6588.64    797.02 o
 -20   2   9     3057.99     3422.56    956.08 o
 -18   2   9     4247.36     4211.92    622.68 o
 -16   2   9     2445.33     2582.84    755.89 o
 -14   2   9     4859.82     5094.39    536.02 o
 -12   2   9     1926.57     1979.13    326.83 o
 -10   2   9     2230.94     2393.22    300.10 o
  -8   2   9     4404.94     4254.53    369.58 o
  -6   2   9     8321.74     8187.05    547.90 o
  -4   2   9     1227.54      739.65    320.76 o
  -2   2   9     4978.96     5332.68    445.01 o
   0   2   9     4593.82     5008.60   1271.56 o
   2   2   9      611.39      507.58    687.21 o
 -19   3   9     1160.73     1170.99    554.20 o
 -17   3   9     4674.31     4195.20    632.50 o
 -15   3   9     3959.46     3257.38    685.43 o
 -13   3   9      707.36      302.49    320.78 o
 -11   3   9    11292.93    10946.77    612.20 o
  -9   3   9     8554.60     8022.02    471.46 o
  -7   3   9     1770.26     1680.67    307.41 o
  -5   3   9      791.24      728.62    288.01 o
  -3   3   9     6584.97     6190.80    672.01 o
  -1   3   9     3526.83     3214.27    593.75 o
   1   3   9     1153.34      718.19    600.60 o
 -18   4   9     1944.22     2547.27    626.22 o
 -16   4   9     2916.81     3131.65    610.35 o
 -14   4   9    15583.80    15594.34   1008.77 o
 -12   4   9    14653.95    14764.06    792.17 o
 -10   4   9     1986.02     2117.21    415.96 o
  -8   4   9    12970.34    12518.07    834.47 o
  -6   4   9    16676.55    16804.01    750.85 o
  -4   4   9     3454.32     3306.43    933.34 o
  -2   4   9     1081.94      874.30    487.97 o
   0   4   9    13473.69    14850.00   1330.52 o
 -15   5   9      283.64      240.86    501.02 o
 -13   5   9      579.57      782.68    398.60 o
 -11   5   9      525.07      523.74    367.44 o
  -9   5   9      459.84      441.92    312.01 o
  -7   5   9      188.83      444.75    352.32 o
  -5   5   9     2828.74     2030.07    462.95 o
  -3   5   9       55.31       39.81    446.81 o
 -12   6   9     1488.62     1521.39    759.10 o
 -10   6   9    15712.42    14672.64   1434.91 o
  -8   6   9    12708.22    11598.83    859.33 o
  -6   6   9     1534.68     1099.34    610.97 o
 -20   0  10     5978.49     6572.42   1207.51 o
 -18   0  10     7363.53     8494.18   1175.48 o
 -16   0  10     5313.94     6194.47   1024.94 o
 -14   0  10     4240.21     4506.53    800.73 o
 -12   0  10    36909.38    38720.26   2463.06 o
 -10   0  10    19041.69    19637.19   1498.97 o
  -8   0  10     2611.15     3715.40    711.05 o
  -6   0  10     5510.97     7882.42    970.49 o
  -4   0  10    21701.54    25754.79   1966.60 o
  -2   0  10     2179.67     3359.88    874.40 o
   0   0  10     2014.27     3004.35    986.50 o
 -19   1  10      282.88     -146.33    482.87 o
 -17   1  10     1575.83     1771.83    605.35 o
 -15   1  10     4240.17     3723.91    627.56 o
 -13   1  10      373.40      249.71    369.42 o
 -11   1  10       28.63     -190.09    541.30 o
  -9   1  10     6467.36     5499.42   1409.29 o
  -7   1  10     1329.63     1386.87    755.89 o
  -5   1  10      142.72       91.17    386.22 o
  -3   1  10     1560.25     1485.30    517.47 o
  -1   1  10     2116.90     2248.03    609.99 o
 -18   2  10     6234.52     4743.35    720.50 o
 -16   2  10    10005.45    10585.44   1138.64 o
 -14   2  10     5524.29     5676.25    640.51 o
 -12   2  10     1520.32     1315.45    603.75 o
 -10   2  10     9674.39     9205.23    964.08 o
  -8   2  10     8628.66     9218.07    768.08 o
  -6   2  10     4337.61     4972.10    612.96 o
  -4   2  10     5715.07     5699.19    684.30 o
  -2   2  10    13082.78    14588.77   1713.57 o
 -17   3  10     6208.16     5184.55    713.67 o
 -15   3  10     4100.00     3605.55    599.31 o
 -13   3  10     3637.70     3652.48    622.03 o
 -11   3  10     9672.73    10153.74    770.03 o
  -9   3  10     7258.27     6825.94    681.35 o
  -7   3  10     1385.08     1498.84    381.20 o
  -5   3  10     4711.29     3610.19    590.08 o
  -3   3  10     6419.05     5278.43   1082.59 o
 -16   4  10       40.42      100.78    481.99 o
 -14   4  10     3051.36     3284.60    583.85 o
 -12   4  10     2220.23     1351.05    436.22 o
 -10   4  10      759.79      548.54    387.26 o
  -8   4  10      870.25      592.01    600.55 o
  -6   4  10     1216.50     1343.08    619.67 o
  -4   4  10      301.30     -661.41    661.41 o
 -13   5  10     3453.15     4366.68    690.72 o
 -11   5  10     4743.25     4045.57    597.63 o
  -9   5  10     5145.87     4821.96   1367.65 o
  -7   5  10     6838.50     5977.59   1113.02 o
 -19   1  11     9932.04    10968.76   1028.49 o
 -17   1  11     3641.97     4105.43    662.62 o
 -15   1  11     4601.71     5793.48    718.25 o
 -13   1  11     9681.03    11421.71   1474.95 o
 -11   1  11     7171.87     6684.84    692.49 o
  -9   1  11     4068.97     3440.38    576.88 o
  -7   1  11     7395.61     7433.96    835.71 o
  -5   1  11     5944.89     7343.43    846.27 o
  -3   1  11     5010.89     5787.29    828.13 o
 -18   2  11     2173.77     1927.22    608.07 o
 -16   2  11     1435.90     1486.92    616.56 o
 -14   2  11     7229.94     6875.41    773.43 o
 -12   2  11     1280.13     1712.76    517.92 o
 -10   2  11       52.55      532.94    709.45 o
  -8   2  11     3057.43     3576.61    593.79 o
  -6   2  11     9712.83     9139.38    874.18 o
  -4   2  11      110.15      846.00    568.13 o
 -17   3  11      934.68      875.86    603.14 o
 -15   3  11     2682.05     2197.21    845.57 o
 -13   3  11     3886.47     2504.37    765.50 o
 -11   3  11     2569.74     2521.75    563.93 o
  -9   3  11     4090.58     3709.88    624.60 o
  -7   3  11     2436.34     2601.97    632.94 o
  -5   3  11     1520.67     1279.26    675.65 o
 -14   4  11     2996.42     2812.28    612.25 o
 -12   4  11    12553.00    12640.72   1010.28 o
 -10   4  11     5044.21     5219.14    699.88 o
  -8   4  11     3549.05     3972.51    709.89 o
 -16   0  12    12106.23    13433.10   1479.76 o
 -14   0  12      320.22      461.22    672.62 o
 -12   0  12     5379.33     6402.66   1047.36 o
 -10   0  12    21793.75    27359.46   2517.51 o
  -8   0  12     5017.56     5794.11   1143.45 o
 -15   1  12      825.47      702.88    549.67 o
 -13   1  12     1543.91     1107.35    619.77 o
 -11   1  12       57.79      161.95    459.16 o
  -9   1  12     2218.55     2057.52    581.58 o
 -14   2  12     6547.54     6354.47    848.61 o
 -12   2  12     4041.92     4942.10    705.29 o
 -10   2  12     3433.22     3439.49    714.53 o
 
